# Supplementary material for: Conspecific and interspecific stimuli reduce initial performance in an aversive learning task in honey bees (Apis mellifera)
Source: PLoS One. 2020 Feb 25;15(2):e0228161. doi: 10.1371/journal.pone.0228161 (PMC7041878; doi:10.1371/journal.pone.0228161)
Supplement: S1 Data — (CSV) [file pone.0228161.s023.csv]

Bee	Group	Bin	CCR	Activity
1	Bee and wasp baseline	1	9.91	9
1	Bee and wasp baseline	2	12.64333333	12
1	Bee and wasp baseline	3	-6.353333333	12
1	Bee and wasp baseline	4	30.47666667	10
1	Bee and wasp baseline	5	3.31	5
1	Bee and wasp baseline	6	-12.67	5
1	Bee and wasp baseline	7	10.63333333	8
1	Bee and wasp baseline	8	22.88333333	7
1	Bee and wasp baseline	9	45.09	4
1	Bee and wasp baseline	10	9.37	10
1	Bee and wasp baseline	11	8.65	8
1	Bee and wasp baseline	12	23.67666667	8
1	Bee and wasp baseline	13	15.57	10
1	Bee and wasp baseline	14	20.66333333	8
1	Bee and wasp baseline	15	-4.13	8
1	Bee and wasp baseline	16	-27.39	8
1	Bee and wasp baseline	17	9.98	4
1	Bee and wasp baseline	18	-6.543333333	8
2	Bee and wasp baseline	1	17.86333333	6
2	Bee and wasp baseline	2	29.03333333	12
2	Bee and wasp baseline	3	13.64	10
2	Bee and wasp baseline	4	17.04333333	10
2	Bee and wasp baseline	5	20.17333333	11
2	Bee and wasp baseline	6	9.916666667	13
2	Bee and wasp baseline	7	5.536666667	12
2	Bee and wasp baseline	8	15.91	11
2	Bee and wasp baseline	9	22.79	6
2	Bee and wasp baseline	10	19.1	14
2	Bee and wasp baseline	11	18.74333333	5
2	Bee and wasp baseline	12	-4.526666667	4
2	Bee and wasp baseline	13	5.8	7
2	Bee and wasp baseline	14	-23.52666667	6
2	Bee and wasp baseline	15	-6.3	4
2	Bee and wasp baseline	16	24.16	7
2	Bee and wasp baseline	17	-37.43	5
2	Bee and wasp baseline	18	-17.87	5
3	Bee and wasp baseline	1	2.663333333	6
3	Bee and wasp baseline	2	-5.873333333	8
3	Bee and wasp baseline	3	14.6	8
3	Bee and wasp baseline	4	18.55333333	10
3	Bee and wasp baseline	5	19.94	8
3	Bee and wasp baseline	6	34.4	5
3	Bee and wasp baseline	7	16.21666667	11
3	Bee and wasp baseline	8	32.58	4
3	Bee and wasp baseline	9	4.613333333	5
3	Bee and wasp baseline	10	13.25333333	12
3	Bee and wasp baseline	11	22.94333333	6
3	Bee and wasp baseline	12	-1.086666667	2
3	Bee and wasp baseline	13	41.80666667	5
3	Bee and wasp baseline	14	12.06666667	14
3	Bee and wasp baseline	15	10.77333333	9
3	Bee and wasp baseline	16	26.17	11
3	Bee and wasp baseline	17	39.63333333	6
3	Bee and wasp baseline	18	23.97	8
4	Bee and wasp baseline	1	5.603333333	14
4	Bee and wasp baseline	2	-0.2	19
4	Bee and wasp baseline	3	7.246666667	11
4	Bee and wasp baseline	4	12.89	9
4	Bee and wasp baseline	5	17.17666667	8
4	Bee and wasp baseline	6	6.686666667	7
4	Bee and wasp baseline	7	19.06333333	10
4	Bee and wasp baseline	8	5.673333333	10
4	Bee and wasp baseline	9	-15.92333333	8
4	Bee and wasp baseline	10	21.68666667	10
4	Bee and wasp baseline	11	5.986666667	10
4	Bee and wasp baseline	12	13.66666667	16
4	Bee and wasp baseline	13	25.08	9
4	Bee and wasp baseline	14	6.123333333	11
4	Bee and wasp baseline	15	-9.95	8
4	Bee and wasp baseline	16	-6.523333333	8
4	Bee and wasp baseline	17	22.74666667	8
4	Bee and wasp baseline	18	-7.803333333	6
5	Bee and wasp baseline	1	-14.70333333	16
5	Bee and wasp baseline	2	-24.56	5
5	Bee and wasp baseline	3	4.606666667	10
5	Bee and wasp baseline	4	-27.91	10
5	Bee and wasp baseline	5	0.09	10
5	Bee and wasp baseline	6	-18.86666667	10
5	Bee and wasp baseline	7	-25.41333333	8
5	Bee and wasp baseline	8	-2.776666667	8
5	Bee and wasp baseline	9	-40.06333333	4
5	Bee and wasp baseline	10	-50	0
5	Bee and wasp baseline	11	-50	0
5	Bee and wasp baseline	12	-50	3
5	Bee and wasp baseline	13	-28.35	9
5	Bee and wasp baseline	14	-8.88	12
5	Bee and wasp baseline	15	-19.43	8
5	Bee and wasp baseline	16	-17.47	12
5	Bee and wasp baseline	17	-5.97	6
5	Bee and wasp baseline	18	15.73666667	5
6	Bee and wasp baseline	1	-9.666666667	9
6	Bee and wasp baseline	2	22.28666667	4
6	Bee and wasp baseline	3	-11.99333333	9
6	Bee and wasp baseline	4	-14.38333333	3
6	Bee and wasp baseline	5	5.033333333	10
6	Bee and wasp baseline	6	-3.666666667	8
6	Bee and wasp baseline	7	-15.76	6
6	Bee and wasp baseline	8	6.703333333	3
6	Bee and wasp baseline	9	11.50333333	6
6	Bee and wasp baseline	10	22.40333333	9
6	Bee and wasp baseline	11	-3.736666667	11
6	Bee and wasp baseline	12	50	0
6	Bee and wasp baseline	13	50	0
6	Bee and wasp baseline	14	50	0
6	Bee and wasp baseline	15	50	0
6	Bee and wasp baseline	16	50	0
6	Bee and wasp baseline	17	50	0
6	Bee and wasp baseline	18	32.08	4
7	Bee and wasp baseline	1	8.626666667	9
7	Bee and wasp baseline	2	-14.26666667	8
7	Bee and wasp baseline	3	-20.81333333	8
7	Bee and wasp baseline	4	-20.91333333	2
7	Bee and wasp baseline	5	15.99	8
7	Bee and wasp baseline	6	-12.93	7
7	Bee and wasp baseline	7	18.86333333	8
7	Bee and wasp baseline	8	-16.55	10
7	Bee and wasp baseline	9	20.58666667	9
7	Bee and wasp baseline	10	-36.07666667	4
7	Bee and wasp baseline	11	19.80333333	11
7	Bee and wasp baseline	12	7.196666667	8
7	Bee and wasp baseline	13	26.02333333	9
7	Bee and wasp baseline	14	40.59666667	2
7	Bee and wasp baseline	15	-22.77666667	5
7	Bee and wasp baseline	16	-21.28	9
7	Bee and wasp baseline	17	-4.673333333	11
7	Bee and wasp baseline	18	4.223333333	8
8	Bee and wasp baseline	1	1.356666667	7
8	Bee and wasp baseline	2	0.133333333	2
8	Bee and wasp baseline	3	1.076666667	4
8	Bee and wasp baseline	4	12.10666667	6
8	Bee and wasp baseline	5	-23.99666667	4
8	Bee and wasp baseline	6	-20.32	4
8	Bee and wasp baseline	7	-1.78	7
8	Bee and wasp baseline	8	-18.11666667	9
8	Bee and wasp baseline	9	-28.02333333	7
8	Bee and wasp baseline	10	-16.11333333	9
8	Bee and wasp baseline	11	8.703333333	4
8	Bee and wasp baseline	12	-27.79666667	7
8	Bee and wasp baseline	13	-9.253333333	6
8	Bee and wasp baseline	14	-41.80666667	2
8	Bee and wasp baseline	15	10.25666667	7
8	Bee and wasp baseline	16	11.11	10
8	Bee and wasp baseline	17	48.74666667	6
8	Bee and wasp baseline	18	6.323333333	5
9	Bee and wasp baseline	1	-4.573333333	12
9	Bee and wasp baseline	2	-16.51333333	13
9	Bee and wasp baseline	3	-18.65333333	7
9	Bee and wasp baseline	4	-28.07333333	8
9	Bee and wasp baseline	5	-6.95	9
9	Bee and wasp baseline	6	9.07	10
9	Bee and wasp baseline	7	-16.49	10
9	Bee and wasp baseline	8	-9.016666667	7
9	Bee and wasp baseline	9	-21.2	8
9	Bee and wasp baseline	10	-9.743333333	8
9	Bee and wasp baseline	11	-11.83333333	8
9	Bee and wasp baseline	12	-21.39333333	8
9	Bee and wasp baseline	13	-15.59666667	9
9	Bee and wasp baseline	14	26.02	7
9	Bee and wasp baseline	15	-15.28333333	4
9	Bee and wasp baseline	16	-18.59666667	8
9	Bee and wasp baseline	17	-10.02666667	9
9	Bee and wasp baseline	18	14.73666667	7
10	Bee and wasp baseline	1	-16.30666667	7
10	Bee and wasp baseline	2	-47.5	4
10	Bee and wasp baseline	3	-16.54333333	10
10	Bee and wasp baseline	4	21.09333333	7
10	Bee and wasp baseline	5	-36.60333333	4
10	Bee and wasp baseline	6	30.10666667	8
10	Bee and wasp baseline	7	-50	0
10	Bee and wasp baseline	8	-30.54666667	5
10	Bee and wasp baseline	9	8.756666667	5
10	Bee and wasp baseline	10	-30.86666667	4
10	Bee and wasp baseline	11	-50	0
10	Bee and wasp baseline	12	-50	0
10	Bee and wasp baseline	13	-50	0
10	Bee and wasp baseline	14	-0.263333333	7
10	Bee and wasp baseline	15	-43.24666667	4
10	Bee and wasp baseline	16	-23.80333333	7
10	Bee and wasp baseline	17	-43.44666667	8
10	Bee and wasp baseline	18	-50	0
11	Bee and wasp baseline	1	19.89666667	8
11	Bee and wasp baseline	2	-21.21	9
11	Bee and wasp baseline	3	13.72	11
11	Bee and wasp baseline	4	17.67666667	10
11	Bee and wasp baseline	5	8.02	10
11	Bee and wasp baseline	6	7.543333333	11
11	Bee and wasp baseline	7	7.453333333	12
11	Bee and wasp baseline	8	16.52333333	6
11	Bee and wasp baseline	9	20.95	6
11	Bee and wasp baseline	10	20.46666667	8
11	Bee and wasp baseline	11	-0.596666667	8
11	Bee and wasp baseline	12	32.69333333	4
11	Bee and wasp baseline	13	14.23666667	6
11	Bee and wasp baseline	14	6.023333333	10
11	Bee and wasp baseline	15	-31.30333333	4
11	Bee and wasp baseline	16	24.76666667	4
11	Bee and wasp baseline	17	-50	1
11	Bee and wasp baseline	18	-36.53	4
12	Bee and wasp baseline	1	-28.46	12
12	Bee and wasp baseline	2	-31.45333333	8
12	Bee and wasp baseline	3	-9.443333333	11
12	Bee and wasp baseline	4	-3.49	8
12	Bee and wasp baseline	5	-46.05	5
12	Bee and wasp baseline	6	-17.46	4
12	Bee and wasp baseline	7	-31.81666667	8
12	Bee and wasp baseline	8	2.62	4
12	Bee and wasp baseline	9	-38.94	9
12	Bee and wasp baseline	10	14.60333333	7
12	Bee and wasp baseline	11	-4.87	5
12	Bee and wasp baseline	12	-18.63	9
12	Bee and wasp baseline	13	-12.97666667	6
12	Bee and wasp baseline	14	-32.41	6
12	Bee and wasp baseline	15	-29.60666667	8
12	Bee and wasp baseline	16	-29.77333333	6
12	Bee and wasp baseline	17	-11.10333333	4
12	Bee and wasp baseline	18	-12.85333333	8
13	Bee and wasp baseline	1	8.856666667	10
13	Bee and wasp baseline	2	-1.81	8
13	Bee and wasp baseline	3	-16.75666667	8
13	Bee and wasp baseline	4	7.413333333	10
13	Bee and wasp baseline	5	18.12666667	11
13	Bee and wasp baseline	6	29.03666667	11
13	Bee and wasp baseline	7	18.76666667	9
13	Bee and wasp baseline	8	-2.906666667	6
13	Bee and wasp baseline	9	36.54	9
13	Bee and wasp baseline	10	43	3
13	Bee and wasp baseline	11	34.82666667	12
13	Bee and wasp baseline	12	50	1
13	Bee and wasp baseline	13	-5.183333333	5
13	Bee and wasp baseline	14	27.02666667	8
13	Bee and wasp baseline	15	-20.43333333	7
13	Bee and wasp baseline	16	2.866666667	9
13	Bee and wasp baseline	17	-4.696666667	5
13	Bee and wasp baseline	18	-12.41	8
14	Bee and wasp baseline	1	-7.123333333	9
14	Bee and wasp baseline	2	13.99333333	6
14	Bee and wasp baseline	3	-19.37666667	6
14	Bee and wasp baseline	4	17.10666667	11
14	Bee and wasp baseline	5	29.41666667	10
14	Bee and wasp baseline	6	-13.81	5
14	Bee and wasp baseline	7	18.87666667	9
14	Bee and wasp baseline	8	-19.96666667	8
14	Bee and wasp baseline	9	46.06333333	4
14	Bee and wasp baseline	10	27.63666667	8
14	Bee and wasp baseline	11	2.363333333	10
14	Bee and wasp baseline	12	35.83333333	2
14	Bee and wasp baseline	13	28.45	7
14	Bee and wasp baseline	14	-47.67333333	4
14	Bee and wasp baseline	15	0.026666667	6
14	Bee and wasp baseline	16	50	0
14	Bee and wasp baseline	17	50	0
14	Bee and wasp baseline	18	2.183333333	15
15	Bee and wasp baseline	1	18.6	12
15	Bee and wasp baseline	2	-9.753333333	8
15	Bee and wasp baseline	3	4.803333333	9
15	Bee and wasp baseline	4	22.68333333	12
15	Bee and wasp baseline	5	-5.443333333	8
15	Bee and wasp baseline	6	-5.383333333	14
15	Bee and wasp baseline	7	10.05	12
15	Bee and wasp baseline	8	26.47333333	17
15	Bee and wasp baseline	9	-17.84666667	8
15	Bee and wasp baseline	10	13.04	12
15	Bee and wasp baseline	11	22.11333333	10
15	Bee and wasp baseline	12	6	19
15	Bee and wasp baseline	13	-4.78	11
15	Bee and wasp baseline	14	-3.293333333	10
15	Bee and wasp baseline	15	5.873333333	10
15	Bee and wasp baseline	16	-8.143333333	14
15	Bee and wasp baseline	17	-2.353333333	13
15	Bee and wasp baseline	18	11.55333333	13
16	Bee and wasp baseline	1	20.06666667	7
16	Bee and wasp baseline	2	5.73	7
16	Bee and wasp baseline	3	-4.556666667	6
16	Bee and wasp baseline	4	-16.78666667	7
16	Bee and wasp baseline	5	4.943333333	12
16	Bee and wasp baseline	6	11.28333333	4
16	Bee and wasp baseline	7	21.22	6
16	Bee and wasp baseline	8	12.11333333	8
16	Bee and wasp baseline	9	-5.673333333	6
16	Bee and wasp baseline	10	9.03	10
16	Bee and wasp baseline	11	28.48666667	11
16	Bee and wasp baseline	12	1.2	10
16	Bee and wasp baseline	13	-10.72	6
16	Bee and wasp baseline	14	0.596666667	9
16	Bee and wasp baseline	15	-11.09666667	8
16	Bee and wasp baseline	16	-29.36333333	4
16	Bee and wasp baseline	17	-50	1
16	Bee and wasp baseline	18	-16.28666667	5
17	Bee and wasp baseline	1	14.44333333	9
17	Bee and wasp baseline	2	8.26	6
17	Bee and wasp baseline	3	25.83	7
17	Bee and wasp baseline	4	16.92333333	6
17	Bee and wasp baseline	5	-12.26666667	9
17	Bee and wasp baseline	6	-5.52	11
17	Bee and wasp baseline	7	-13.53666667	8
17	Bee and wasp baseline	8	-24.25666667	4
17	Bee and wasp baseline	9	-13.67666667	8
17	Bee and wasp baseline	10	-31.26	8
17	Bee and wasp baseline	11	-9.36	4
17	Bee and wasp baseline	12	-3.92	7
17	Bee and wasp baseline	13	-0.92	10
17	Bee and wasp baseline	14	2.003333333	8
17	Bee and wasp baseline	15	-20.34666667	12
17	Bee and wasp baseline	16	-1.34	14
17	Bee and wasp baseline	17	-9.916666667	9
17	Bee and wasp baseline	18	-3.343333333	10
18	Bee and wasp baseline	1	-12.1	8
18	Bee and wasp baseline	2	7.463333333	6
18	Bee and wasp baseline	3	-36.56666667	5
18	Bee and wasp baseline	4	-0.483333333	13
18	Bee and wasp baseline	5	-4.09	11
18	Bee and wasp baseline	6	-10.50333333	12
18	Bee and wasp baseline	7	26.36666667	7
18	Bee and wasp baseline	8	-22.70333333	10
18	Bee and wasp baseline	9	15.46666667	11
18	Bee and wasp baseline	10	-5.256666667	7
18	Bee and wasp baseline	11	-5.3	8
18	Bee and wasp baseline	12	-2.793333333	14
18	Bee and wasp baseline	13	50.00666667	0
18	Bee and wasp baseline	14	50	0
18	Bee and wasp baseline	15	12.75666667	6
18	Bee and wasp baseline	16	-43.80666667	6
18	Bee and wasp baseline	17	50	0
18	Bee and wasp baseline	18	39.08666667	4
19	Bee and wasp baseline	1	5.443333333	8
19	Bee and wasp baseline	2	35.23	4
19	Bee and wasp baseline	3	-24.30666667	6
19	Bee and wasp baseline	4	-7.863333333	4
19	Bee and wasp baseline	5	7.3	8
19	Bee and wasp baseline	6	5.17	12
19	Bee and wasp baseline	7	-5.106666667	12
19	Bee and wasp baseline	8	26.06333333	6
19	Bee and wasp baseline	9	12.92666667	12
19	Bee and wasp baseline	10	-11.36666667	10
19	Bee and wasp baseline	11	0.486666667	9
19	Bee and wasp baseline	12	-3.27	9
19	Bee and wasp baseline	13	-15.29666667	8
19	Bee and wasp baseline	14	-23.72666667	8
19	Bee and wasp baseline	15	13.26666667	10
19	Bee and wasp baseline	16	-27.14666667	4
19	Bee and wasp baseline	17	24.39333333	5
19	Bee and wasp baseline	18	9.91	6
20	Bee and wasp baseline	1	-15.46666667	4
20	Bee and wasp baseline	2	21.87666667	6
20	Bee and wasp baseline	3	-4.396666667	11
20	Bee and wasp baseline	4	-25.35666667	13
20	Bee and wasp baseline	5	5.096666667	8
20	Bee and wasp baseline	6	-14.11333333	15
20	Bee and wasp baseline	7	-29.30666667	12
20	Bee and wasp baseline	8	9.106666667	4
20	Bee and wasp baseline	9	-24.66666667	10
20	Bee and wasp baseline	10	40.54333333	10
20	Bee and wasp baseline	11	10.36	8
20	Bee and wasp baseline	12	13.32333333	5
20	Bee and wasp baseline	13	2.783333333	7
20	Bee and wasp baseline	14	3.006666667	6
20	Bee and wasp baseline	15	50	0
20	Bee and wasp baseline	16	28.56	9
20	Bee and wasp baseline	17	-13.88	22
20	Bee and wasp baseline	18	24.37333333	3
60	Bee baseline	1	24.4	15
60	Bee baseline	2	38.24	11
60	Bee baseline	3	0.17	6
60	Bee baseline	4	-28.84666667	2
60	Bee baseline	5	14.97	18
60	Bee baseline	6	-22.86333333	8
60	Bee baseline	7	50.00666667	1
60	Bee baseline	8	50	0
60	Bee baseline	9	29.03	2
60	Bee baseline	10	31.35666667	5
60	Bee baseline	11	30.18333333	9
60	Bee baseline	12	34.66666667	8
60	Bee baseline	13	44.87333333	4
60	Bee baseline	14	40.50666667	9
60	Bee baseline	15	36.23666667	8
60	Bee baseline	16	26.11	10
60	Bee baseline	17	24.34	9
60	Bee baseline	18	16.67	12
61	Bee baseline	1	29.97666667	6
61	Bee baseline	2	2.03	13
61	Bee baseline	3	15.39	11
61	Bee baseline	4	18.66666667	11
61	Bee baseline	5	-8.26	15
61	Bee baseline	6	-4.873333333	8
61	Bee baseline	7	35.99333333	2
61	Bee baseline	8	7.896666667	10
61	Bee baseline	9	25.89	8
61	Bee baseline	10	27.53666667	5
61	Bee baseline	11	17.01	8
61	Bee baseline	12	35.73666667	8
61	Bee baseline	13	-12.63	11
61	Bee baseline	14	-24.25333333	8
61	Bee baseline	15	-33.19	3
61	Bee baseline	16	-5.076666667	8
61	Bee baseline	17	-19.96333333	7
61	Bee baseline	18	-2.66	6
62	Bee baseline	1	25.57666667	3
62	Bee baseline	2	-11.93333333	4
62	Bee baseline	3	-2.973333333	6
62	Bee baseline	4	-0.283333333	6
62	Bee baseline	5	-0.366666667	4
62	Bee baseline	6	-9.03	6
62	Bee baseline	7	4.913333333	5
62	Bee baseline	8	-20.99666667	2
62	Bee baseline	9	-39.14	2
62	Bee baseline	10	-10.09333333	4
62	Bee baseline	11	3.293333333	5
62	Bee baseline	12	-13.36666667	2
62	Bee baseline	13	-3.403333333	4
62	Bee baseline	14	-5.786666667	6
62	Bee baseline	15	-6.693333333	4
62	Bee baseline	16	15.92	2
62	Bee baseline	17	21.53333333	2
62	Bee baseline	18	18.47	5
63	Bee baseline	1	46.93	1
63	Bee baseline	2	-18.61666667	7
63	Bee baseline	3	-7.126666667	9
63	Bee baseline	4	-15.11	12
63	Bee baseline	5	-26.92666667	8
63	Bee baseline	6	4.756666667	6
63	Bee baseline	7	-7.246666667	14
63	Bee baseline	8	-20.81	8
63	Bee baseline	9	8.4	8
63	Bee baseline	10	-0.626666667	6
63	Bee baseline	11	-9.363333333	10
63	Bee baseline	12	-15.59333333	7
63	Bee baseline	13	-22.17	4
63	Bee baseline	14	-37.28666667	8
63	Bee baseline	15	3.596666667	11
63	Bee baseline	16	9.85	8
63	Bee baseline	17	10.06	6
63	Bee baseline	18	0.893333333	9
64	Bee baseline	1	1.18	12
64	Bee baseline	2	2.266666667	8
64	Bee baseline	3	-3.54	12
64	Bee baseline	4	12.91333333	10
64	Bee baseline	5	12.3	6
64	Bee baseline	6	-12.6	12
64	Bee baseline	7	-6.303333333	10
64	Bee baseline	8	15.33666667	6
64	Bee baseline	9	8.416666667	12
64	Bee baseline	10	-0.153333333	5
64	Bee baseline	11	0.28	6
64	Bee baseline	12	0.323333333	8
64	Bee baseline	13	-20.22	12
64	Bee baseline	14	10.34666667	10
64	Bee baseline	15	-15.37333333	10
64	Bee baseline	16	4.343333333	6
64	Bee baseline	17	-6.446666667	10
64	Bee baseline	18	-4.436666667	12
65	Bee baseline	1	35.88666667	5
65	Bee baseline	2	16.84333333	5
65	Bee baseline	3	13.73666667	8
65	Bee baseline	4	-11.56	12
65	Bee baseline	5	19.5	12
65	Bee baseline	6	-7.79	13
65	Bee baseline	7	-23.41333333	10
65	Bee baseline	8	-28.12	3
65	Bee baseline	9	20.13333333	8
65	Bee baseline	10	12.16666667	9
65	Bee baseline	11	-2.4	6
65	Bee baseline	12	18.26333333	8
65	Bee baseline	13	-2.686666667	9
65	Bee baseline	14	36.85666667	8
65	Bee baseline	15	10.28666667	5
65	Bee baseline	16	-12.89	12
65	Bee baseline	17	10.04333333	8
65	Bee baseline	18	9.963333333	9
66	Bee baseline	1	-34.53	4
66	Bee baseline	2	-28.11666667	6
66	Bee baseline	3	-15.39	18
66	Bee baseline	4	-15.06666667	10
66	Bee baseline	5	12.26	8
66	Bee baseline	6	22.01	7
66	Bee baseline	7	-50	1
66	Bee baseline	8	-27.79333333	9
66	Bee baseline	9	8.926666667	9
66	Bee baseline	10	0.373333333	18
66	Bee baseline	11	7.596666667	16
66	Bee baseline	12	-3.84	13
66	Bee baseline	13	-35.41666667	6
66	Bee baseline	14	-19.79	6
66	Bee baseline	15	1.263333333	6
66	Bee baseline	16	13.28333333	12
66	Bee baseline	17	-10.08	10
66	Bee baseline	18	6.336666667	12
67	Bee baseline	1	9.396666667	12
67	Bee baseline	2	18.47333333	10
67	Bee baseline	3	-1.113333333	12
67	Bee baseline	4	-13.19333333	12
67	Bee baseline	5	6.373333333	12
67	Bee baseline	6	13.50333333	8
67	Bee baseline	7	-44.00333333	2
67	Bee baseline	8	-9.576666667	12
67	Bee baseline	9	6.413333333	6
67	Bee baseline	10	-4.743333333	10
67	Bee baseline	11	14.86	10
67	Bee baseline	12	2.89	8
67	Bee baseline	13	2.036666667	9
67	Bee baseline	14	-5.52	9
67	Bee baseline	15	-0.036666667	10
67	Bee baseline	16	4.246666667	14
67	Bee baseline	17	-0.946666667	12
67	Bee baseline	18	-44.31666667	4
68	Bee baseline	1	0.61	15
68	Bee baseline	2	22.20666667	15
68	Bee baseline	3	-18.5	8
68	Bee baseline	4	-5.956666667	6
68	Bee baseline	5	11.77333333	7
68	Bee baseline	6	-8.123333333	14
68	Bee baseline	7	14.53	11
68	Bee baseline	8	2.343333333	10
68	Bee baseline	9	9.063333333	10
68	Bee baseline	10	-17.39333333	9
68	Bee baseline	11	15.96	8
68	Bee baseline	12	-11.7	12
68	Bee baseline	13	-12.87666667	12
68	Bee baseline	14	3.723333333	9
68	Bee baseline	15	-12.74666667	7
68	Bee baseline	16	0.106666667	8
68	Bee baseline	17	-3.15	14
68	Bee baseline	18	-30.41666667	9
69	Bee baseline	1	7.316666667	12
69	Bee baseline	2	-7.46	12
69	Bee baseline	3	0.596666667	14
69	Bee baseline	4	13.21666667	14
69	Bee baseline	5	-8.88	14
69	Bee baseline	6	-13.51666667	13
69	Bee baseline	7	2.343333333	12
69	Bee baseline	8	-14.06666667	14
69	Bee baseline	9	-14.14	10
69	Bee baseline	10	5.796666667	10
69	Bee baseline	11	-10.56666667	15
69	Bee baseline	12	-12.77666667	9
69	Bee baseline	13	8.073333333	8
69	Bee baseline	14	-17.54666667	13
69	Bee baseline	15	-3.44	13
69	Bee baseline	16	-5.113333333	10
69	Bee baseline	17	27.96	7
69	Bee baseline	18	-19.80666667	10
70	Bee baseline	1	-10.81333333	6
70	Bee baseline	2	-32.64666667	5
70	Bee baseline	3	14.79333333	10
70	Bee baseline	4	15.57333333	9
70	Bee baseline	5	-9.17	9
70	Bee baseline	6	-8.573333333	10
70	Bee baseline	7	22.50333333	10
70	Bee baseline	8	-12.66	11
70	Bee baseline	9	1.85	13
70	Bee baseline	10	11.43666667	12
70	Bee baseline	11	-18.06666667	10
70	Bee baseline	12	-5.026666667	6
70	Bee baseline	13	-9.63	11
70	Bee baseline	14	3.793333333	10
70	Bee baseline	15	1.313333333	6
70	Bee baseline	16	50	1
70	Bee baseline	17	-38.92	6
70	Bee baseline	18	50	0
71	Bee baseline	1	-48.50666667	1
71	Bee baseline	2	1.143333333	3
71	Bee baseline	3	-29.71666667	8
71	Bee baseline	4	31.70333333	5
71	Bee baseline	5	50	0
71	Bee baseline	6	50	0
71	Bee baseline	7	-15.81666667	8
71	Bee baseline	8	5.946666667	9
71	Bee baseline	9	50	0
71	Bee baseline	10	50	0
71	Bee baseline	11	24.72333333	6
71	Bee baseline	12	13.69333333	8
71	Bee baseline	13	50.00333333	0
71	Bee baseline	14	12.31	2
71	Bee baseline	15	-20.13	9
71	Bee baseline	16	39.01666667	5
71	Bee baseline	17	-1.976666667	4
71	Bee baseline	18	-34.51333333	2
72	Bee baseline	1	20.36	17
72	Bee baseline	2	-6.15	12
72	Bee baseline	3	8.64	10
72	Bee baseline	4	3.783333333	12
72	Bee baseline	5	-0.02	11
72	Bee baseline	6	3.14	13
72	Bee baseline	7	4.77	10
72	Bee baseline	8	18.41	14
72	Bee baseline	9	6.456666667	12
72	Bee baseline	10	3.336666667	12
72	Bee baseline	11	8.83	12
72	Bee baseline	12	17.80666667	22
72	Bee baseline	13	11.54	11
72	Bee baseline	14	19.31	17
72	Bee baseline	15	4.216666667	19
72	Bee baseline	16	7.753333333	14
72	Bee baseline	17	12.57	12
72	Bee baseline	18	5.79	14
73	Bee baseline	1	2.456666667	14
73	Bee baseline	2	23.61333333	9
73	Bee baseline	3	6.64	8
73	Bee baseline	4	5.406666667	10
73	Bee baseline	5	-20.23	8
73	Bee baseline	6	-25.26666667	9
73	Bee baseline	7	-5.686666667	13
73	Bee baseline	8	-9.93	8
73	Bee baseline	9	36.98333333	2
73	Bee baseline	10	18.14	6
73	Bee baseline	11	3.656666667	8
73	Bee baseline	12	50	0
73	Bee baseline	13	35.33	6
73	Bee baseline	14	-2.643333333	6
73	Bee baseline	15	3.41	7
73	Bee baseline	16	-9.826666667	9
73	Bee baseline	17	0.653333333	8
73	Bee baseline	18	15.99666667	8
74	Bee baseline	1	-15.20333333	8
74	Bee baseline	2	19.18333333	10
74	Bee baseline	3	25.66666667	7
74	Bee baseline	4	16.08666667	6
74	Bee baseline	5	30.10666667	8
74	Bee baseline	6	-5.51	4
74	Bee baseline	7	-48.28	4
74	Bee baseline	8	-25.41333333	13
74	Bee baseline	9	19.06333333	8
74	Bee baseline	10	-38.70333333	8
74	Bee baseline	11	-12.46	8
74	Bee baseline	12	15.54666667	8
74	Bee baseline	13	7.176666667	11
74	Bee baseline	14	-23.79	5
74	Bee baseline	15	-10.43666667	12
74	Bee baseline	16	20.78666667	10
74	Bee baseline	17	21.96	5
74	Bee baseline	18	-3.126666667	10
75	Bee baseline	1	-4.696666667	8
75	Bee baseline	2	17.33333333	8
75	Bee baseline	3	6.643333333	6
75	Bee baseline	4	42.61	4
75	Bee baseline	5	50	2
75	Bee baseline	6	11.03666667	8
75	Bee baseline	7	35.38333333	6
75	Bee baseline	8	-2.223333333	7
75	Bee baseline	9	11.87	12
75	Bee baseline	10	-5.943333333	8
75	Bee baseline	11	2.246666667	8
75	Bee baseline	12	-11.68333333	2
75	Bee baseline	13	0.026666667	12
75	Bee baseline	14	-6.313333333	7
75	Bee baseline	15	-8.456666667	8
75	Bee baseline	16	4.94	6
75	Bee baseline	17	-17.12333333	6
75	Bee baseline	18	-3.99	8
76	Bee baseline	1	-6.223333333	9
76	Bee baseline	2	-0.34	10
76	Bee baseline	3	-1.396666667	13
76	Bee baseline	4	6.196666667	13
76	Bee baseline	5	7.53	8
76	Bee baseline	6	6.136666667	16
76	Bee baseline	7	1.383333333	10
76	Bee baseline	8	-2.5	18
76	Bee baseline	9	-4.956666667	17
76	Bee baseline	10	12.08666667	19
76	Bee baseline	11	-18.84	11
76	Bee baseline	12	-2.096666667	15
76	Bee baseline	13	-21.41	19
76	Bee baseline	14	4.206666667	10
76	Bee baseline	15	-1.283333333	8
76	Bee baseline	16	-12.78666667	9
76	Bee baseline	17	12.09333333	8
76	Bee baseline	18	-4.23	8
77	Wasp baseline	1	8.253333333	13
77	Wasp baseline	2	4.713333333	10
77	Wasp baseline	3	15.50333333	12
77	Wasp baseline	4	8.966666667	9
77	Wasp baseline	5	6.673333333	14
77	Wasp baseline	6	21.77666667	8
77	Wasp baseline	7	8.316666667	10
77	Wasp baseline	8	4.343333333	11
77	Wasp baseline	9	20.77	11
77	Wasp baseline	10	17.59	7
77	Wasp baseline	11	32.64333333	4
77	Wasp baseline	12	14.32666667	10
77	Wasp baseline	13	11.16666667	7
77	Wasp baseline	14	8.536666667	6
77	Wasp baseline	15	31.70666667	11
77	Wasp baseline	16	27.85333333	9
77	Wasp baseline	17	25.49	8
77	Wasp baseline	18	47.36	3
78	Wasp baseline	1	26.58	4
78	Wasp baseline	2	17.98333333	4
78	Wasp baseline	3	29.46666667	4
78	Wasp baseline	4	6.266666667	6
78	Wasp baseline	5	45.73333333	2
78	Wasp baseline	6	9.743333333	6
78	Wasp baseline	7	-6.483333333	6
78	Wasp baseline	8	29.77666667	5
78	Wasp baseline	9	25.54333333	4
78	Wasp baseline	10	48.78666667	4
78	Wasp baseline	11	50	0
78	Wasp baseline	12	50	0
78	Wasp baseline	13	50	0
78	Wasp baseline	14	50	0
78	Wasp baseline	15	-43.41	2
78	Wasp baseline	16	-50	0
78	Wasp baseline	17	9.766666667	2
78	Wasp baseline	18	-22.45333333	3
79	Wasp baseline	1	42.71	6
79	Wasp baseline	2	24.74333333	2
79	Wasp baseline	3	28.05333333	5
79	Wasp baseline	4	12.10666667	6
79	Wasp baseline	5	29.55333333	4
79	Wasp baseline	6	-22.43	2
79	Wasp baseline	7	0.853333333	4
79	Wasp baseline	8	41.6	3
79	Wasp baseline	9	50	2
79	Wasp baseline	10	27.2	9
79	Wasp baseline	11	30.44333333	4
79	Wasp baseline	12	39.44	2
79	Wasp baseline	13	50.00666667	3
79	Wasp baseline	14	6.73	7
79	Wasp baseline	15	-15.88	3
79	Wasp baseline	16	-34.25	2
79	Wasp baseline	17	37.15	5
79	Wasp baseline	18	16.22666667	4
80	Wasp baseline	1	16.82333333	4
80	Wasp baseline	2	-0.83	8
80	Wasp baseline	3	25.9	9
80	Wasp baseline	4	-8.94	8
80	Wasp baseline	5	-3.01	6
80	Wasp baseline	6	-8.26	13
80	Wasp baseline	7	-3.703333333	6
80	Wasp baseline	8	1.57	8
80	Wasp baseline	9	-18.62	8
80	Wasp baseline	10	-2.126666667	7
80	Wasp baseline	11	-3.24	11
80	Wasp baseline	12	6.89	11
80	Wasp baseline	13	17.36333333	12
80	Wasp baseline	14	-26.27333333	4
80	Wasp baseline	15	-21.48	8
80	Wasp baseline	16	-19.22	5
80	Wasp baseline	17	9.22	13
80	Wasp baseline	18	-25.40666667	6
81	Wasp baseline	1	-50	0
81	Wasp baseline	2	-41.77666667	2
81	Wasp baseline	3	-1.04	2
81	Wasp baseline	4	-44.13	2
81	Wasp baseline	5	-3.963333333	8
81	Wasp baseline	6	12.87666667	8
81	Wasp baseline	7	0.156666667	4
81	Wasp baseline	8	17.96333333	4
81	Wasp baseline	9	12.30666667	10
81	Wasp baseline	10	0.62	9
81	Wasp baseline	11	-4.17	9
81	Wasp baseline	12	9.506666667	8
81	Wasp baseline	13	2.91	4
81	Wasp baseline	14	-5.09	10
81	Wasp baseline	15	-3.676666667	4
81	Wasp baseline	16	-33.05666667	8
81	Wasp baseline	17	47.13	1
81	Wasp baseline	18	6.046666667	11
82	Wasp baseline	1	-46.68666667	3
82	Wasp baseline	2	34.42333333	5
82	Wasp baseline	3	-50	0
82	Wasp baseline	4	-50	0
82	Wasp baseline	5	-50	1
82	Wasp baseline	6	37.78333333	1
82	Wasp baseline	7	50.00333333	0
82	Wasp baseline	8	-40.40666667	3
82	Wasp baseline	9	45.29	1
82	Wasp baseline	10	22.12333333	3
82	Wasp baseline	11	-5.28	2
82	Wasp baseline	12	-10.17666667	6
82	Wasp baseline	13	1.1	7
82	Wasp baseline	14	-16.32333333	9
82	Wasp baseline	15	37.23666667	2
82	Wasp baseline	16	12.66666667	2
82	Wasp baseline	17	2.81	6
82	Wasp baseline	18	-0.486666667	5
83	Wasp baseline	1	31.6	8
83	Wasp baseline	2	-29.01666667	4
83	Wasp baseline	3	-33.41333333	4
83	Wasp baseline	4	3.55	7
83	Wasp baseline	5	23.59666667	14
83	Wasp baseline	6	-6.12	8
83	Wasp baseline	7	-0.693333333	11
83	Wasp baseline	8	28.30333333	7
83	Wasp baseline	9	4.166666667	9
83	Wasp baseline	10	-5.72	8
83	Wasp baseline	11	5.203333333	5
83	Wasp baseline	12	1.406666667	9
83	Wasp baseline	13	-7.473333333	8
83	Wasp baseline	14	-9.893333333	6
83	Wasp baseline	15	-13.36666667	10
83	Wasp baseline	16	7.32	4
83	Wasp baseline	17	-9.61	9
83	Wasp baseline	18	-12.88333333	8
84	Wasp baseline	1	31.09	6
84	Wasp baseline	2	31.06	7
84	Wasp baseline	3	34.63	5
84	Wasp baseline	4	8.62	8
84	Wasp baseline	5	-15.41	10
84	Wasp baseline	6	-12.13666667	7
84	Wasp baseline	7	9.16	7
84	Wasp baseline	8	46.34333333	3
84	Wasp baseline	9	50	1
84	Wasp baseline	10	29.51333333	2
84	Wasp baseline	11	0.266666667	7
84	Wasp baseline	12	4.54	4
84	Wasp baseline	13	-1.546666667	6
84	Wasp baseline	14	8.64	10
84	Wasp baseline	15	18.11333333	4
84	Wasp baseline	16	36.97	6
84	Wasp baseline	17	40.85	6
84	Wasp baseline	18	34.55	4
85	Wasp baseline	1	-16.67666667	7
85	Wasp baseline	2	2.016666667	10
85	Wasp baseline	3	8.686666667	10
85	Wasp baseline	4	25.52	8
85	Wasp baseline	5	2.643333333	10
85	Wasp baseline	6	17.49666667	6
85	Wasp baseline	7	29.69333333	9
85	Wasp baseline	8	-7.603333333	11
85	Wasp baseline	9	3.5	12
85	Wasp baseline	10	19.97333333	8
85	Wasp baseline	11	11.4	10
85	Wasp baseline	12	6.883333333	12
85	Wasp baseline	13	18.33333333	12
85	Wasp baseline	14	-3.03	8
85	Wasp baseline	15	7.373333333	12
85	Wasp baseline	16	1.396666667	4
85	Wasp baseline	17	2.72	8
85	Wasp baseline	18	14.56666667	10
86	Wasp baseline	1	-7.95	7
86	Wasp baseline	2	2.74	6
86	Wasp baseline	3	13.03	8
86	Wasp baseline	4	-10.55666667	6
86	Wasp baseline	5	12.55666667	6
86	Wasp baseline	6	4.34	6
86	Wasp baseline	7	-1.926666667	8
86	Wasp baseline	8	4.446666667	6
86	Wasp baseline	9	9.806666667	6
86	Wasp baseline	10	-4.016666667	8
86	Wasp baseline	11	17.25666667	4
86	Wasp baseline	12	-6.483333333	8
86	Wasp baseline	13	11.54666667	6
86	Wasp baseline	14	8.02	6
86	Wasp baseline	15	1.74	6
86	Wasp baseline	16	3.986666667	6
86	Wasp baseline	17	13.99666667	6
86	Wasp baseline	18	-0.016666667	6
87	Wasp baseline	1	3.95	12
87	Wasp baseline	2	-5.593333333	14
87	Wasp baseline	3	0.98	9
87	Wasp baseline	4	-0.863333333	13
87	Wasp baseline	5	3.086666667	14
87	Wasp baseline	6	6.166666667	6
87	Wasp baseline	7	-9.533333333	10
87	Wasp baseline	8	-6.723333333	8
87	Wasp baseline	9	-20.59666667	8
87	Wasp baseline	10	-50	1
87	Wasp baseline	11	-10.43333333	6
87	Wasp baseline	12	-5.183333333	10
87	Wasp baseline	13	-13.99333333	10
87	Wasp baseline	14	-9.77	6
87	Wasp baseline	15	5.633333333	6
87	Wasp baseline	16	17.74	8
87	Wasp baseline	17	-6.22	10
87	Wasp baseline	18	-19.14	4
88	Wasp baseline	1	-33.34	8
88	Wasp baseline	2	50	0
88	Wasp baseline	3	13.26	4
88	Wasp baseline	4	9.853333333	8
88	Wasp baseline	5	-20.06666667	10
88	Wasp baseline	6	-25.30666667	10
88	Wasp baseline	7	6.436666667	2
88	Wasp baseline	8	7.976666667	8
88	Wasp baseline	9	-0.14	6
88	Wasp baseline	10	-6.16	13
88	Wasp baseline	11	-12.32	12
88	Wasp baseline	12	-5.623333333	10
88	Wasp baseline	13	14.07666667	7
88	Wasp baseline	14	-25.16333333	6
88	Wasp baseline	15	-29.52	6
88	Wasp baseline	16	-13.83	8
88	Wasp baseline	17	16.17	10
88	Wasp baseline	18	-13.8	12
89	Wasp baseline	1	-8.203333333	3
89	Wasp baseline	2	19.26666667	11
89	Wasp baseline	3	7.303333333	7
89	Wasp baseline	4	-37.58333333	2
89	Wasp baseline	5	8.083333333	11
89	Wasp baseline	6	18.35333333	6
89	Wasp baseline	7	50.00333333	2
89	Wasp baseline	8	50	0
89	Wasp baseline	9	3.726666667	3
89	Wasp baseline	10	-21.09	9
89	Wasp baseline	11	-13.81	4
89	Wasp baseline	12	25.35	8
89	Wasp baseline	13	11.55333333	12
89	Wasp baseline	14	-4.37	6
89	Wasp baseline	15	16.99666667	9
89	Wasp baseline	16	28.64	11
89	Wasp baseline	17	50	1
89	Wasp baseline	18	0.186666667	4
90	Wasp baseline	1	6.65	13
90	Wasp baseline	2	-30.89333333	12
90	Wasp baseline	3	8.253333333	16
90	Wasp baseline	4	0.763333333	12
90	Wasp baseline	5	-15.74	12
90	Wasp baseline	6	-6.793333333	10
90	Wasp baseline	7	11.53333333	12
90	Wasp baseline	8	2.92	16
90	Wasp baseline	9	-11.17333333	13
90	Wasp baseline	10	-23.24666667	8
90	Wasp baseline	11	-13.62	8
90	Wasp baseline	12	16.10666667	7
90	Wasp baseline	13	10.38333333	12
90	Wasp baseline	14	7.79	12
90	Wasp baseline	15	9.943333333	10
90	Wasp baseline	16	-7.94	8
90	Wasp baseline	17	-7.54	9
90	Wasp baseline	18	6.946666667	10
91	Wasp baseline	1	-22.57666667	4
91	Wasp baseline	2	-17.60333333	11
91	Wasp baseline	3	-39.71	4
91	Wasp baseline	4	-16.08333333	12
91	Wasp baseline	5	14.02	15
91	Wasp baseline	6	-18.44	7
91	Wasp baseline	7	1.356666667	10
91	Wasp baseline	8	-15.53666667	11
91	Wasp baseline	9	9.916666667	12
91	Wasp baseline	10	15.09	14
91	Wasp baseline	11	-23.28	8
91	Wasp baseline	12	2.256666667	10
91	Wasp baseline	13	3.54	11
91	Wasp baseline	14	-0.04	12
91	Wasp baseline	15	-27.89333333	5
91	Wasp baseline	16	7.666666667	12
91	Wasp baseline	17	7.52	10
91	Wasp baseline	18	-6.116666667	13
92	Wasp baseline	1	-6.953333333	12
92	Wasp baseline	2	1.406666667	12
92	Wasp baseline	3	-8.363333333	14
92	Wasp baseline	4	3.746666667	16
92	Wasp baseline	5	-12.15666667	16
92	Wasp baseline	6	-15.14	10
92	Wasp baseline	7	6.806666667	8
92	Wasp baseline	8	9.036666667	12
92	Wasp baseline	9	-4.716666667	10
92	Wasp baseline	10	2.423333333	13
92	Wasp baseline	11	32.13333333	12
92	Wasp baseline	12	8.65	7
92	Wasp baseline	13	-1.356666667	17
92	Wasp baseline	14	-8.046666667	11
92	Wasp baseline	15	9.366666667	15
92	Wasp baseline	16	15.73333333	6
92	Wasp baseline	17	21.92	8
92	Wasp baseline	18	-16.65333333	12
93	Safe by dead bee	1	11.49	13
93	Safe by dead bee	2	12.35666667	10
93	Safe by dead bee	3	33.07333333	7
93	Safe by dead bee	4	36.15333333	10
93	Safe by dead bee	5	-27.61	15
93	Safe by dead bee	6	37.63333333	5
93	Safe by dead bee	7	30.83333333	12
93	Safe by dead bee	8	-7.226666667	9
93	Safe by dead bee	9	32.37	13
93	Safe by dead bee	10	-15.68	11
93	Safe by dead bee	11	28.53666667	9
93	Safe by dead bee	12	35.26	10
93	Safe by dead bee	13	38.97333333	5
93	Safe by dead bee	14	47.02333333	2
93	Safe by dead bee	15	37.34666667	6
93	Safe by dead bee	16	50	2
93	Safe by dead bee	17	46.04666667	3
93	Safe by dead bee	18	8	5
94	Safe by dead bee	1	-27.86666667	5
94	Safe by dead bee	2	8.506666667	9
94	Safe by dead bee	3	-0.276666667	8
94	Safe by dead bee	4	10.75	17
94	Safe by dead bee	5	-0.216666667	8
94	Safe by dead bee	6	-2.74	11
94	Safe by dead bee	7	5.456666667	10
94	Safe by dead bee	8	23.02666667	8
94	Safe by dead bee	9	8.36	14
94	Safe by dead bee	10	-22.64666667	8
94	Safe by dead bee	11	-2.45	10
94	Safe by dead bee	12	-9.81	11
94	Safe by dead bee	13	-8.98	13
94	Safe by dead bee	14	-3.773333333	13
94	Safe by dead bee	15	-22.17666667	13
94	Safe by dead bee	16	-2.346666667	18
94	Safe by dead bee	17	3.683333333	12
94	Safe by dead bee	18	-0.213333333	12
95	Safe by dead bee	1	-3.3	7
95	Safe by dead bee	2	8.66	16
95	Safe by dead bee	3	-15.26	10
95	Safe by dead bee	4	-0.813333333	10
95	Safe by dead bee	5	28.34333333	9
95	Safe by dead bee	6	-16.30666667	6
95	Safe by dead bee	7	1.153333333	8
95	Safe by dead bee	8	29.53	7
95	Safe by dead bee	9	19.54	2
95	Safe by dead bee	10	27.22666667	7
95	Safe by dead bee	11	7.853333333	8
95	Safe by dead bee	12	-31.83333333	7
95	Safe by dead bee	13	29.37	3
95	Safe by dead bee	14	50	0
95	Safe by dead bee	15	13.75333333	2
95	Safe by dead bee	16	42.86333333	2
95	Safe by dead bee	17	50	0
95	Safe by dead bee	18	50	0
96	Safe by dead bee	1	-16.18	11
96	Safe by dead bee	2	-0.056666667	9
96	Safe by dead bee	3	-4.336666667	14
96	Safe by dead bee	4	0.333333333	18
96	Safe by dead bee	5	23.06333333	12
96	Safe by dead bee	6	-20.18333333	5
96	Safe by dead bee	7	-50	0
96	Safe by dead bee	8	-47.69666667	4
96	Safe by dead bee	9	-13.68333333	4
96	Safe by dead bee	10	3.33	14
96	Safe by dead bee	11	9.273333333	12
96	Safe by dead bee	12	11.26666667	12
96	Safe by dead bee	13	3.406666667	4
96	Safe by dead bee	14	18.45	6
96	Safe by dead bee	15	10.58333333	2
96	Safe by dead bee	16	9.52	5
96	Safe by dead bee	17	-45.95666667	5
96	Safe by dead bee	18	-0.916666667	6
97	Safe by dead bee	1	-13.19333333	6
97	Safe by dead bee	2	-26.04666667	5
97	Safe by dead bee	3	38.51333333	4
97	Safe by dead bee	4	-41.65	2
97	Safe by dead bee	5	-9.983333333	5
97	Safe by dead bee	6	23.27666667	11
97	Safe by dead bee	7	40.94333333	5
97	Safe by dead bee	8	10.39333333	6
97	Safe by dead bee	9	-5.396666667	7
97	Safe by dead bee	10	0.833333333	12
97	Safe by dead bee	11	3.863333333	6
97	Safe by dead bee	12	-22.24	7
97	Safe by dead bee	13	0.486666667	8
97	Safe by dead bee	14	3.63	5
97	Safe by dead bee	15	-16.40666667	6
97	Safe by dead bee	16	2.176666667	11
97	Safe by dead bee	17	14.95333333	12
97	Safe by dead bee	18	6.52	8
98	Safe by dead bee	1	-35.85666667	11
98	Safe by dead bee	2	-50	4
98	Safe by dead bee	3	-50	0
98	Safe by dead bee	4	-24.56	10
98	Safe by dead bee	5	50	0
98	Safe by dead bee	6	50	0
98	Safe by dead bee	7	6.866666667	2
98	Safe by dead bee	8	-50	0
98	Safe by dead bee	9	-50	3
98	Safe by dead bee	10	45.54	1
98	Safe by dead bee	11	-7.5	5
98	Safe by dead bee	12	-13.83666667	3
98	Safe by dead bee	13	-50	4
98	Safe by dead bee	14	-50	0
98	Safe by dead bee	15	-8.796666667	5
98	Safe by dead bee	16	-50	6
98	Safe by dead bee	17	-45.62	7
98	Safe by dead bee	18	24.96	6
99	Safe by dead bee	1	27.32	2
99	Safe by dead bee	2	50	0
99	Safe by dead bee	3	-2.676666667	2
99	Safe by dead bee	4	37.30666667	3
99	Safe by dead bee	5	-5.366666667	9
99	Safe by dead bee	6	26.16666667	7
99	Safe by dead bee	7	25.12666667	5
99	Safe by dead bee	8	-36.66	4
99	Safe by dead bee	9	-8.88	6
99	Safe by dead bee	10	15.47666667	18
99	Safe by dead bee	11	-3.086666667	8
99	Safe by dead bee	12	-21.92333333	15
99	Safe by dead bee	13	33.32333333	8
99	Safe by dead bee	14	-9.933333333	8
99	Safe by dead bee	15	-6.676666667	5
99	Safe by dead bee	16	6.976666667	8
99	Safe by dead bee	17	-0.423333333	17
99	Safe by dead bee	18	-3.433333333	16
100	Safe by dead bee	1	12.47	20
100	Safe by dead bee	2	14.53	20
100	Safe by dead bee	3	-10.99	17
100	Safe by dead bee	4	-17.04666667	12
100	Safe by dead bee	5	-29.57666667	5
100	Safe by dead bee	6	8.53	13
100	Safe by dead bee	7	9.21	16
100	Safe by dead bee	8	12.16333333	12
100	Safe by dead bee	9	8.796666667	14
100	Safe by dead bee	10	-0.46	16
100	Safe by dead bee	11	-15.03	15
100	Safe by dead bee	12	-10.93333333	12
100	Safe by dead bee	13	-15.41	11
100	Safe by dead bee	14	-4.356666667	17
100	Safe by dead bee	15	-0.556666667	15
100	Safe by dead bee	16	-0.36	16
100	Safe by dead bee	17	-7.476666667	16
100	Safe by dead bee	18	-0.376666667	12
101	Safe by dead bee	1	-41.34	4
101	Safe by dead bee	2	-30.09	4
101	Safe by dead bee	3	-17.32	4
101	Safe by dead bee	4	-30.15333333	5
101	Safe by dead bee	5	32.69	4
101	Safe by dead bee	6	23.04333333	8
101	Safe by dead bee	7	50	0
101	Safe by dead bee	8	50	0
101	Safe by dead bee	9	50	0
101	Safe by dead bee	10	47.72666667	3
101	Safe by dead bee	11	50	1
101	Safe by dead bee	12	50	0
101	Safe by dead bee	13	17.75	3
101	Safe by dead bee	14	0.113333333	9
101	Safe by dead bee	15	21.23333333	11
101	Safe by dead bee	16	50	1
101	Safe by dead bee	17	50	1
101	Safe by dead bee	18	50	0
102	Safe by dead bee	1	-24.15666667	9
102	Safe by dead bee	2	-3.403333333	12
102	Safe by dead bee	3	-17.38333333	8
102	Safe by dead bee	4	17.15666667	14
102	Safe by dead bee	5	26.81	17
102	Safe by dead bee	6	15.88333333	14
102	Safe by dead bee	7	-24.60333333	10
102	Safe by dead bee	8	7.876666667	15
102	Safe by dead bee	9	-2.91	11
102	Safe by dead bee	10	-6.753333333	15
102	Safe by dead bee	11	14.51333333	8
102	Safe by dead bee	12	1.33	11
102	Safe by dead bee	13	-11.37	11
102	Safe by dead bee	14	6.66	10
102	Safe by dead bee	15	4.213333333	6
102	Safe by dead bee	16	17.23666667	7
102	Safe by dead bee	17	49.77	1
102	Safe by dead bee	18	50	0
103	Safe by dead bee	1	-0.976666667	14
103	Safe by dead bee	2	19.89333333	12
103	Safe by dead bee	3	15.78	17
103	Safe by dead bee	4	5.056666667	15
103	Safe by dead bee	5	15.11666667	11
103	Safe by dead bee	6	10.49333333	18
103	Safe by dead bee	7	1	10
103	Safe by dead bee	8	-9.16	4
103	Safe by dead bee	9	10.62333333	10
103	Safe by dead bee	10	20.87	14
103	Safe by dead bee	11	20.80333333	17
103	Safe by dead bee	12	32.71666667	8
103	Safe by dead bee	13	3.303333333	12
103	Safe by dead bee	14	31.1	10
103	Safe by dead bee	15	22.90333333	11
103	Safe by dead bee	16	8.203333333	10
103	Safe by dead bee	17	17.03666667	13
103	Safe by dead bee	18	-48.44333333	2
104	Safe by dead bee	1	-32.69666667	7
104	Safe by dead bee	2	-50	0
104	Safe by dead bee	3	-50	0
104	Safe by dead bee	4	-50	0
104	Safe by dead bee	5	-50	0
104	Safe by dead bee	6	-50	0
104	Safe by dead bee	7	-50	0
104	Safe by dead bee	8	-50	0
104	Safe by dead bee	9	-50	0
104	Safe by dead bee	10	-50	0
104	Safe by dead bee	11	-50	0
104	Safe by dead bee	12	-50	0
104	Safe by dead bee	13	-50	1
104	Safe by dead bee	14	40.05666667	3
104	Safe by dead bee	15	44.36	5
104	Safe by dead bee	16	-19.07	4
104	Safe by dead bee	17	-50	0
104	Safe by dead bee	18	-50	0
105	Safe by dead bee	1	-28.88666667	17
105	Safe by dead bee	2	-22.77333333	12
105	Safe by dead bee	3	-50	0
105	Safe by dead bee	4	-18.28666667	12
105	Safe by dead bee	5	-23.00333333	6
105	Safe by dead bee	6	-50	0
105	Safe by dead bee	7	-50	0
105	Safe by dead bee	8	-19.17333333	4
105	Safe by dead bee	9	-23.4	3
105	Safe by dead bee	10	50	0
105	Safe by dead bee	11	47.22333333	3
105	Safe by dead bee	12	21.49	2
105	Safe by dead bee	13	11.03333333	6
105	Safe by dead bee	14	1.526666667	12
105	Safe by dead bee	15	14.39333333	14
105	Safe by dead bee	16	16.74666667	14
105	Safe by dead bee	17	31.56333333	13
105	Safe by dead bee	18	9.773333333	8
106	Safe by dead bee	1	-16.29	10
106	Safe by dead bee	2	23.09666667	14
106	Safe by dead bee	3	41.86333333	9
106	Safe by dead bee	4	35	9
106	Safe by dead bee	5	-45.64	2
106	Safe by dead bee	6	14.91	7
106	Safe by dead bee	7	48.14	4
106	Safe by dead bee	8	21.54333333	13
106	Safe by dead bee	9	-17.59333333	8
106	Safe by dead bee	10	-41.44666667	6
106	Safe by dead bee	11	-26.19666667	2
106	Safe by dead bee	12	-15.08333333	6
106	Safe by dead bee	13	41.31666667	7
106	Safe by dead bee	14	3.863333333	14
106	Safe by dead bee	15	-29.63666667	11
106	Safe by dead bee	16	-26.12	8
106	Safe by dead bee	17	7.663333333	4
106	Safe by dead bee	18	27.02	7
107	Safe by dead bee	1	-19.45	2
107	Safe by dead bee	2	2.116666667	7
107	Safe by dead bee	3	5.49	11
107	Safe by dead bee	4	-0.553333333	14
107	Safe by dead bee	5	3.433333333	4
107	Safe by dead bee	6	17.70666667	17
107	Safe by dead bee	7	5.4	2
107	Safe by dead bee	8	27.16	4
107	Safe by dead bee	9	-18.71666667	3
107	Safe by dead bee	10	22.42	5
107	Safe by dead bee	11	17.19333333	6
107	Safe by dead bee	12	36.58	6
107	Safe by dead bee	13	40.88666667	8
107	Safe by dead bee	14	-39.23	3
107	Safe by dead bee	15	34	5
107	Safe by dead bee	16	32.33333333	12
107	Safe by dead bee	17	28.99666667	8
107	Safe by dead bee	18	-14.71	4
108	Safe by dead bee	1	-22.86666667	8
108	Safe by dead bee	2	15.02666667	4
108	Safe by dead bee	3	-31.20666667	2
108	Safe by dead bee	4	50	0
108	Safe by dead bee	5	22.38	4
108	Safe by dead bee	6	-2.37	6
108	Safe by dead bee	7	5.813333333	6
108	Safe by dead bee	8	50	0
108	Safe by dead bee	9	-1.773333333	7
108	Safe by dead bee	10	28.26666667	4
108	Safe by dead bee	11	8.083333333	6
108	Safe by dead bee	12	1.19	8
108	Safe by dead bee	13	4.963333333	4
108	Safe by dead bee	14	13.85333333	12
108	Safe by dead bee	15	10.60666667	4
108	Safe by dead bee	16	6.576666667	8
108	Safe by dead bee	17	-31.14	2
108	Safe by dead bee	18	9.98	8
109	Safe by dead bee	1	19.09666667	11
109	Safe by dead bee	2	19.38666667	8
109	Safe by dead bee	3	-13.11333333	12
109	Safe by dead bee	4	-8.84	13
109	Safe by dead bee	5	-16.21333333	14
109	Safe by dead bee	6	3.303333333	20
109	Safe by dead bee	7	-13.89	21
109	Safe by dead bee	8	16.08	22
109	Safe by dead bee	9	-2.733333333	20
109	Safe by dead bee	10	-2.926666667	16
109	Safe by dead bee	11	2.27	18
109	Safe by dead bee	12	16.71666667	20
109	Safe by dead bee	13	-21.20333333	9
109	Safe by dead bee	14	13.40666667	12
109	Safe by dead bee	15	7.983333333	18
109	Safe by dead bee	16	6.946666667	18
109	Safe by dead bee	17	13.60666667	16
109	Safe by dead bee	18	19.25666667	15
110	Safe by dead bee	1	28.3	6
110	Safe by dead bee	2	-47.98	3
110	Safe by dead bee	3	2.413333333	8
110	Safe by dead bee	4	10.43666667	14
110	Safe by dead bee	5	-0.236666667	23
110	Safe by dead bee	6	11.05666667	19
110	Safe by dead bee	7	3.386666667	17
110	Safe by dead bee	8	-50	0
110	Safe by dead bee	9	-21.4	5
110	Safe by dead bee	10	-1.013333333	14
110	Safe by dead bee	11	16.07	16
110	Safe by dead bee	12	4.866666667	16
110	Safe by dead bee	13	1.67	14
110	Safe by dead bee	14	-44.03333333	3
110	Safe by dead bee	15	9.96	7
110	Safe by dead bee	16	13.47333333	15
110	Safe by dead bee	17	50	1
110	Safe by dead bee	18	31.35333333	12
111	Safe by dead wasp	1	49.99666667	0
111	Safe by dead wasp	2	50	0
111	Safe by dead wasp	3	-12.03666667	5
111	Safe by dead wasp	4	-13.74	2
111	Safe by dead wasp	5	50	0
111	Safe by dead wasp	6	50	0
111	Safe by dead wasp	7	42.66666667	4
111	Safe by dead wasp	8	50	0
111	Safe by dead wasp	9	50	0
111	Safe by dead wasp	10	50	1
111	Safe by dead wasp	11	50	0
111	Safe by dead wasp	12	50	1
111	Safe by dead wasp	13	50.00333333	0
111	Safe by dead wasp	14	50	0
111	Safe by dead wasp	15	50	0
111	Safe by dead wasp	16	50	0
111	Safe by dead wasp	17	16.24666667	5
111	Safe by dead wasp	18	50	2
112	Shock on yellow	1	-43.56333333	2
112	Shock on yellow	2	-49.13666667	2
112	Shock on yellow	3	50	0
112	Shock on yellow	4	16.86333333	6
112	Shock on yellow	5	-18.78333333	8
112	Shock on yellow	6	45.57333333	4
112	Shock on yellow	7	50	0
112	Shock on yellow	8	-16.66	7
112	Shock on yellow	9	-50	1
112	Shock on yellow	10	-50	0
112	Shock on yellow	11	-4.38	2
112	Shock on yellow	12	50	0
112	Shock on yellow	13	33.98	5
112	Shock on yellow	14	50	1
112	Shock on yellow	15	4.183333333	6
112	Shock on yellow	16	50	0
112	Shock on yellow	17	21.75666667	3
112	Shock on yellow	18	23.77333333	2
113	Safe by dead wasp	1	11.12	7
113	Safe by dead wasp	2	-0.073333333	7
113	Safe by dead wasp	3	25.34333333	8
113	Safe by dead wasp	4	-36.53333333	11
113	Safe by dead wasp	5	-15.69333333	8
113	Safe by dead wasp	6	-5.933333333	12
113	Safe by dead wasp	7	8.513333333	12
113	Safe by dead wasp	8	-10.50666667	8
113	Safe by dead wasp	9	5.046666667	9
113	Safe by dead wasp	10	-26.17666667	4
113	Safe by dead wasp	11	0.776666667	4
113	Safe by dead wasp	12	-12.95333333	9
113	Safe by dead wasp	13	8.656666667	7
113	Safe by dead wasp	14	29.27666667	6
113	Safe by dead wasp	15	0.713333333	6
113	Safe by dead wasp	16	3.44	9
113	Safe by dead wasp	17	-4.336666667	7
113	Safe by dead wasp	18	5.08	8
114	Safe by dead wasp	1	21.27666667	12
114	Safe by dead wasp	2	-6.593333333	14
114	Safe by dead wasp	3	1.43	13
114	Safe by dead wasp	4	-15.44666667	11
114	Safe by dead wasp	5	3.453333333	8
114	Safe by dead wasp	6	22.27666667	6
114	Safe by dead wasp	7	-8.996666667	8
114	Safe by dead wasp	8	-31.6	9
114	Safe by dead wasp	9	24.96	6
114	Safe by dead wasp	10	-14.02333333	9
114	Safe by dead wasp	11	7.353333333	10
114	Safe by dead wasp	12	22.62666667	6
114	Safe by dead wasp	13	5.566666667	7
114	Safe by dead wasp	14	50	1
114	Safe by dead wasp	15	34.63333333	4
114	Safe by dead wasp	16	29.15333333	8
114	Safe by dead wasp	17	37.94	6
114	Safe by dead wasp	18	-11.49	6
115	Safe by dead wasp	1	2.533333333	2
115	Safe by dead wasp	2	14.90666667	5
115	Safe by dead wasp	3	-28.45666667	2
115	Safe by dead wasp	4	-44.55666667	5
115	Safe by dead wasp	5	-39.98	2
115	Safe by dead wasp	6	-47.64	2
115	Safe by dead wasp	7	-20.26666667	7
115	Safe by dead wasp	8	-17.52666667	5
115	Safe by dead wasp	9	19.72666667	2
115	Safe by dead wasp	10	-14.21333333	7
115	Safe by dead wasp	11	38.33	4
115	Safe by dead wasp	12	6.553333333	5
115	Safe by dead wasp	13	-0.423333333	8
115	Safe by dead wasp	14	28.95333333	10
115	Safe by dead wasp	15	-23.81333333	8
115	Safe by dead wasp	16	1.66	7
115	Safe by dead wasp	17	2.76	10
115	Safe by dead wasp	18	31.46333333	7
116	Safe by dead wasp	1	-23.10333333	7
116	Safe by dead wasp	2	10.67333333	5
116	Safe by dead wasp	3	-50	4
116	Safe by dead wasp	4	-37.76333333	4
116	Safe by dead wasp	5	-6.39	4
116	Safe by dead wasp	6	-46.90333333	5
116	Safe by dead wasp	7	-10.73	2
116	Safe by dead wasp	8	43.63666667	4
116	Safe by dead wasp	9	13.34	10
116	Safe by dead wasp	10	3.726666667	6
116	Safe by dead wasp	11	-17.71	11
116	Safe by dead wasp	12	-18.67	7
116	Safe by dead wasp	13	-13.23333333	8
116	Safe by dead wasp	14	-15.24333333	11
116	Safe by dead wasp	15	-16.69333333	8
116	Safe by dead wasp	16	3.806666667	10
116	Safe by dead wasp	17	14.65333333	15
116	Safe by dead wasp	18	-17.38666667	12
117	Safe by dead wasp	1	3.893333333	14
117	Safe by dead wasp	2	7.473333333	11
117	Safe by dead wasp	3	-11.82	13
117	Safe by dead wasp	4	0.046666667	10
117	Safe by dead wasp	5	18.13666667	12
117	Safe by dead wasp	6	0.586666667	12
117	Safe by dead wasp	7	-5.486666667	10
117	Safe by dead wasp	8	-17.78333333	8
117	Safe by dead wasp	9	1.29	8
117	Safe by dead wasp	10	-2.236666667	13
117	Safe by dead wasp	11	-9.326666667	10
117	Safe by dead wasp	12	2.166666667	8
117	Safe by dead wasp	13	10.00666667	10
117	Safe by dead wasp	14	1.846666667	9
117	Safe by dead wasp	15	18.38666667	13
117	Safe by dead wasp	16	-2.853333333	14
117	Safe by dead wasp	17	3.173333333	12
117	Safe by dead wasp	18	-4.243333333	10
118	Safe by dead wasp	1	-8.903333333	15
118	Safe by dead wasp	2	-25.79333333	15
118	Safe by dead wasp	3	-13.28333333	13
118	Safe by dead wasp	4	-50	0
118	Safe by dead wasp	5	-50	0
118	Safe by dead wasp	6	-50	0
118	Safe by dead wasp	7	-50	0
118	Safe by dead wasp	8	-50	0
118	Safe by dead wasp	9	-50	0
118	Safe by dead wasp	10	-50	0
118	Safe by dead wasp	11	-50	0
118	Safe by dead wasp	12	-50	0
118	Safe by dead wasp	13	-50	0
118	Safe by dead wasp	14	-10.08333333	2
118	Safe by dead wasp	15	25.94	6
118	Safe by dead wasp	16	7.65	5
118	Safe by dead wasp	17	11.54333333	7
118	Safe by dead wasp	18	35.06666667	5
119	Safe by dead wasp	1	-3.053333333	14
119	Safe by dead wasp	2	-3.656666667	17
119	Safe by dead wasp	3	5.886666667	10
119	Safe by dead wasp	4	38.9	4
119	Safe by dead wasp	5	-28.77333333	6
119	Safe by dead wasp	6	-50	1
119	Safe by dead wasp	7	-16.98666667	4
119	Safe by dead wasp	8	-2.796666667	9
119	Safe by dead wasp	9	17.66666667	6
119	Safe by dead wasp	10	33.18333333	7
119	Safe by dead wasp	11	6.33	12
119	Safe by dead wasp	12	-5.286666667	14
119	Safe by dead wasp	13	-10.56	10
119	Safe by dead wasp	14	31.54	15
119	Safe by dead wasp	15	22.67666667	9
119	Safe by dead wasp	16	34.39666667	3
119	Safe by dead wasp	17	17.50666667	12
119	Safe by dead wasp	18	-8.19	10
120	Safe by dead wasp	1	-10.34666667	9
120	Safe by dead wasp	2	-0.36	14
120	Safe by dead wasp	3	6.696666667	14
120	Safe by dead wasp	4	-25.15666667	10
120	Safe by dead wasp	5	1.97	16
120	Safe by dead wasp	6	-7.016666667	13
120	Safe by dead wasp	7	1.28	4
120	Safe by dead wasp	8	19.89666667	5
120	Safe by dead wasp	9	-19.14666667	6
120	Safe by dead wasp	10	-20.21333333	5
120	Safe by dead wasp	11	16.2	6
120	Safe by dead wasp	12	32.29666667	6
120	Safe by dead wasp	13	13.50666667	9
120	Safe by dead wasp	14	14.14666667	4
120	Safe by dead wasp	15	50	1
120	Safe by dead wasp	16	9.91	4
120	Safe by dead wasp	17	30	4
120	Safe by dead wasp	18	-37.41333333	4
121	Safe by dead wasp	1	-32.89333333	9
121	Safe by dead wasp	2	10.49333333	3
121	Safe by dead wasp	3	-50	0
121	Safe by dead wasp	4	-34.34	5
121	Safe by dead wasp	5	37.68666667	6
121	Safe by dead wasp	6	23.31333333	9
121	Safe by dead wasp	7	17.41	7
121	Safe by dead wasp	8	-18.34	4
121	Safe by dead wasp	9	27.63333333	6
121	Safe by dead wasp	10	-15.79666667	4
121	Safe by dead wasp	11	-50	0
121	Safe by dead wasp	12	-34.24666667	2
121	Safe by dead wasp	13	0.913333333	8
121	Safe by dead wasp	14	33.21333333	8
121	Safe by dead wasp	15	13.3	4
121	Safe by dead wasp	16	-6.293333333	6
121	Safe by dead wasp	17	-50	0
121	Safe by dead wasp	18	-12.28	8
122	Safe by dead wasp	1	-22.96	7
122	Safe by dead wasp	2	-27.21	3
122	Safe by dead wasp	3	-3.35	4
122	Safe by dead wasp	4	-32.93	7
122	Safe by dead wasp	5	13.87666667	9
122	Safe by dead wasp	6	4.013333333	10
122	Safe by dead wasp	7	38.83	4
122	Safe by dead wasp	8	30.59666667	5
122	Safe by dead wasp	9	44.80666667	6
122	Safe by dead wasp	10	50	2
122	Safe by dead wasp	11	-7.003333333	9
122	Safe by dead wasp	12	15.27	11
122	Safe by dead wasp	13	-9.396666667	15
122	Safe by dead wasp	14	28.62333333	6
122	Safe by dead wasp	15	-31.94333333	11
122	Safe by dead wasp	16	-29.94666667	4
122	Safe by dead wasp	17	-10.06333333	5
122	Safe by dead wasp	18	-21.10666667	5
123	Safe by dead wasp	1	24.28333333	6
123	Safe by dead wasp	2	13.76	9
123	Safe by dead wasp	3	-6.75	6
123	Safe by dead wasp	4	16.95	8
123	Safe by dead wasp	5	17.64666667	9
123	Safe by dead wasp	6	-11.07666667	9
123	Safe by dead wasp	7	-1.076666667	12
123	Safe by dead wasp	8	36.23333333	12
123	Safe by dead wasp	9	-24.80666667	8
123	Safe by dead wasp	10	-9.76	8
123	Safe by dead wasp	11	15.16666667	4
123	Safe by dead wasp	12	50	1
123	Safe by dead wasp	13	20.49666667	10
123	Safe by dead wasp	14	12.60666667	13
123	Safe by dead wasp	15	35.05333333	6
123	Safe by dead wasp	16	-26.3	2
123	Safe by dead wasp	17	-5.386666667	6
123	Safe by dead wasp	18	23.45333333	7
124	Safe by dead wasp	1	-1.89	15
124	Safe by dead wasp	2	1.506666667	20
124	Safe by dead wasp	3	10.41666667	16
124	Safe by dead wasp	4	2.42	17
124	Safe by dead wasp	5	-0.826666667	12
124	Safe by dead wasp	6	-4.236666667	17
124	Safe by dead wasp	7	10.60666667	14
124	Safe by dead wasp	8	-8.36	12
124	Safe by dead wasp	9	-1.943333333	14
124	Safe by dead wasp	10	-15.22333333	8
124	Safe by dead wasp	11	-11.13	8
124	Safe by dead wasp	12	-5.666666667	14
124	Safe by dead wasp	13	2.36	12
124	Safe by dead wasp	14	16.18666667	12
124	Safe by dead wasp	15	5.813333333	7
124	Safe by dead wasp	16	-22.89	8
124	Safe by dead wasp	17	-0.326666667	14
124	Safe by dead wasp	18	-9.876666667	12
125	Safe by dead wasp	1	2.436666667	9
125	Safe by dead wasp	2	-21.68333333	3
125	Safe by dead wasp	3	-9.396666667	9
125	Safe by dead wasp	4	4.29	8
125	Safe by dead wasp	5	1.213333333	11
125	Safe by dead wasp	6	-3.96	12
125	Safe by dead wasp	7	0.606666667	7
125	Safe by dead wasp	8	-12.40666667	10
125	Safe by dead wasp	9	-4.56	6
125	Safe by dead wasp	10	0.283333333	8
125	Safe by dead wasp	11	2.09	10
125	Safe by dead wasp	12	11.68	8
125	Safe by dead wasp	13	-17.66666667	8
125	Safe by dead wasp	14	-9.39	8
125	Safe by dead wasp	15	27.59666667	8
125	Safe by dead wasp	16	-10.45666667	10
125	Safe by dead wasp	17	1.093333333	8
125	Safe by dead wasp	18	-29.07333333	4
126	Safe by dead wasp	1	9.35	9
126	Safe by dead wasp	2	11.03666667	8
126	Safe by dead wasp	3	2.28	12
126	Safe by dead wasp	4	-0.733333333	9
126	Safe by dead wasp	5	20.59666667	10
126	Safe by dead wasp	6	2.003333333	10
126	Safe by dead wasp	7	13.16666667	6
126	Safe by dead wasp	8	33.39666667	2
126	Safe by dead wasp	9	50	0
126	Safe by dead wasp	10	50	0
126	Safe by dead wasp	11	50	0
126	Safe by dead wasp	12	50	0
126	Safe by dead wasp	13	50.00333333	1
126	Safe by dead wasp	14	50	0
126	Safe by dead wasp	15	50	0
126	Safe by dead wasp	16	50	0
126	Safe by dead wasp	17	50	0
126	Safe by dead wasp	18	50	0
127	Safe by dead wasp	1	13.15666667	8
127	Safe by dead wasp	2	5.76	14
127	Safe by dead wasp	3	12.38666667	13
127	Safe by dead wasp	4	12.28	18
127	Safe by dead wasp	5	3.95	12
127	Safe by dead wasp	6	13.78333333	7
127	Safe by dead wasp	7	-14.47333333	10
127	Safe by dead wasp	8	-13.2	12
127	Safe by dead wasp	9	-17.25	13
127	Safe by dead wasp	10	1.55	13
127	Safe by dead wasp	11	0.583333333	10
127	Safe by dead wasp	12	8.573333333	9
127	Safe by dead wasp	13	14.79666667	13
127	Safe by dead wasp	14	0.763333333	16
127	Safe by dead wasp	15	-1.52	8
127	Safe by dead wasp	16	2.543333333	16
127	Safe by dead wasp	17	-11.51666667	15
127	Safe by dead wasp	18	1.153333333	20
128	Safe by dead wasp	1	-21.34	10
128	Safe by dead wasp	2	-6.95	10
128	Safe by dead wasp	3	5.796666667	11
128	Safe by dead wasp	4	7.123333333	10
128	Safe by dead wasp	5	2.366666667	12
128	Safe by dead wasp	6	18.64	10
128	Safe by dead wasp	7	6.426666667	10
128	Safe by dead wasp	8	3.013333333	10
128	Safe by dead wasp	9	2.423333333	10
128	Safe by dead wasp	10	0.28	10
128	Safe by dead wasp	11	9.043333333	11
128	Safe by dead wasp	12	0.98	7
128	Safe by dead wasp	13	15.92	8
128	Safe by dead wasp	14	25.03	9
128	Safe by dead wasp	15	7.963333333	10
128	Safe by dead wasp	16	15.54666667	10
128	Safe by dead wasp	17	2.423333333	10
128	Safe by dead wasp	18	11.73666667	12
129	Safe by dead wasp	1	20.25666667	9
129	Safe by dead wasp	2	4.973333333	12
129	Safe by dead wasp	3	0.553333333	12
129	Safe by dead wasp	4	-2.75	17
129	Safe by dead wasp	5	9.083333333	16
129	Safe by dead wasp	6	9.543333333	14
129	Safe by dead wasp	7	10.10666667	14
129	Safe by dead wasp	8	-0.166666667	14
129	Safe by dead wasp	9	-20.74333333	12
129	Safe by dead wasp	10	-21.20666667	8
129	Safe by dead wasp	11	-16.00666667	6
129	Safe by dead wasp	12	-0.06	8
129	Safe by dead wasp	13	11.69	8
129	Safe by dead wasp	14	23.05	12
129	Safe by dead wasp	15	1.04	6
129	Safe by dead wasp	16	16.85666667	10
129	Safe by dead wasp	17	11.51666667	10
129	Safe by dead wasp	18	6.993333333	12
130	Safe by dead wasp	1	7.693333333	12
130	Safe by dead wasp	2	-7.736666667	11
130	Safe by dead wasp	3	-50	6
130	Safe by dead wasp	4	-47.42333333	8
130	Safe by dead wasp	5	-33.96666667	2
130	Safe by dead wasp	6	12.80333333	6
130	Safe by dead wasp	7	-5.97	8
130	Safe by dead wasp	8	-5.84	8
130	Safe by dead wasp	9	-2.243333333	10
130	Safe by dead wasp	10	0.366666667	10
130	Safe by dead wasp	11	-12.90666667	8
130	Safe by dead wasp	12	3.75	10
130	Safe by dead wasp	13	-11.49666667	8
130	Safe by dead wasp	14	-0.933333333	12
130	Safe by dead wasp	15	-3.886666667	14
130	Safe by dead wasp	16	18.38	11
130	Safe by dead wasp	17	0.726666667	10
130	Safe by dead wasp	18	-8.5	8
131	Safe by dead wasp	1	18.47666667	6
131	Safe by dead wasp	2	30.09666667	11
131	Safe by dead wasp	3	-16.12333333	2
131	Safe by dead wasp	4	-50	0
131	Safe by dead wasp	5	-37.92666667	10
131	Safe by dead wasp	6	-38.24666667	13
131	Safe by dead wasp	7	-13.62	17
131	Safe by dead wasp	8	-22.00333333	13
131	Safe by dead wasp	9	-13.38666667	15
131	Safe by dead wasp	10	12.02333333	7
131	Safe by dead wasp	11	-6.696666667	11
131	Safe by dead wasp	12	-7.583333333	8
131	Safe by dead wasp	13	-3.983333333	8
131	Safe by dead wasp	14	-50	0
131	Safe by dead wasp	15	-13.02333333	10
131	Safe by dead wasp	16	15.69666667	13
131	Safe by dead wasp	17	30.08666667	10
131	Safe by dead wasp	18	7.063333333	9
132	Safe by live bee	1	-16.94	12
132	Safe by live bee	2	-23.56	6
132	Safe by live bee	3	-15.71333333	7
132	Safe by live bee	4	-7.873333333	8
132	Safe by live bee	5	-9.61	6
132	Safe by live bee	6	4.186666667	4
132	Safe by live bee	7	10.75666667	10
132	Safe by live bee	8	8.216666667	16
132	Safe by live bee	9	17.45666667	10
132	Safe by live bee	10	-10.32333333	17
132	Safe by live bee	11	-0.276666667	11
132	Safe by live bee	12	11.69	6
132	Safe by live bee	13	9.67	12
132	Safe by live bee	14	34.93666667	7
132	Safe by live bee	15	-39.34	5
132	Safe by live bee	16	16.2	2
132	Safe by live bee	17	50	0
132	Safe by live bee	18	50	0
133	Safe by live bee	1	-20.53666667	3
133	Safe by live bee	2	-6.12	2
133	Safe by live bee	3	-48.18666667	2
133	Safe by live bee	4	13.18666667	2
133	Safe by live bee	5	-7.533333333	4
133	Safe by live bee	6	18.79666667	9
133	Safe by live bee	7	13.02666667	16
133	Safe by live bee	8	34.79666667	13
133	Safe by live bee	9	-21.12	6
133	Safe by live bee	10	24.15333333	10
133	Safe by live bee	11	36.92333333	6
133	Safe by live bee	12	17.57666667	5
133	Safe by live bee	13	-0.086666667	10
133	Safe by live bee	14	-10.64333333	6
133	Safe by live bee	15	11.36666667	10
133	Safe by live bee	16	5.36	11
133	Safe by live bee	17	30.66333333	11
133	Safe by live bee	18	-0.466666667	13
134	Safe by live bee	1	-0.99	18
134	Safe by live bee	2	-9.71	11
134	Safe by live bee	3	38.10333333	5
134	Safe by live bee	4	50	1
134	Safe by live bee	5	20.62333333	13
134	Safe by live bee	6	19.29	8
134	Safe by live bee	7	29.57	7
134	Safe by live bee	8	46.22333333	8
134	Safe by live bee	9	16.07333333	8
134	Safe by live bee	10	26.4	6
134	Safe by live bee	11	-1.263333333	14
134	Safe by live bee	12	9.316666667	14
134	Safe by live bee	13	22.2	9
134	Safe by live bee	14	-0.906666667	10
134	Safe by live bee	15	12.07333333	15
134	Safe by live bee	16	0.423333333	9
134	Safe by live bee	17	4.293333333	7
134	Safe by live bee	18	5.376666667	9
135	Safe by live bee	1	6.056666667	6
135	Safe by live bee	2	1.763333333	8
135	Safe by live bee	3	-15.78	15
135	Safe by live bee	4	1.69	7
135	Safe by live bee	5	10.39333333	8
135	Safe by live bee	6	16.87333333	10
135	Safe by live bee	7	16.71666667	5
135	Safe by live bee	8	6.106666667	7
135	Safe by live bee	9	-11.52666667	4
135	Safe by live bee	10	7.79	10
135	Safe by live bee	11	-50	0
135	Safe by live bee	12	48.5	2
135	Safe by live bee	13	-14.11	5
135	Safe by live bee	14	-28.78333333	3
135	Safe by live bee	15	21.99	5
135	Safe by live bee	16	-10.10666667	7
135	Safe by live bee	17	20.82	4
135	Safe by live bee	18	-5.743333333	6
136	Safe by live bee	1	-20.07666667	9
136	Safe by live bee	2	-2.296666667	10
136	Safe by live bee	3	0.993333333	16
136	Safe by live bee	4	-0.996666667	12
136	Safe by live bee	5	8.376666667	16
136	Safe by live bee	6	8.036666667	19
136	Safe by live bee	7	1.15	15
136	Safe by live bee	8	3.123333333	13
136	Safe by live bee	9	2.193333333	9
136	Safe by live bee	10	-1.603333333	10
136	Safe by live bee	11	-20.16	9
136	Safe by live bee	12	-6.716666667	15
136	Safe by live bee	13	1.053333333	11
136	Safe by live bee	14	8.05	8
136	Safe by live bee	15	-12.41666667	10
136	Safe by live bee	16	-30.71	5
136	Safe by live bee	17	4.23	12
136	Safe by live bee	18	-2.873333333	7
137	Safe by live bee	1	22.90666667	13
137	Safe by live bee	2	-7.253333333	8
137	Safe by live bee	3	-35.63666667	5
137	Safe by live bee	4	8.826666667	8
137	Safe by live bee	5	-21.28333333	10
137	Safe by live bee	6	23.95666667	8
137	Safe by live bee	7	-9.456666667	2
137	Safe by live bee	8	-6.32	11
137	Safe by live bee	9	13.68666667	8
137	Safe by live bee	10	35.16333333	8
137	Safe by live bee	11	22.03	8
137	Safe by live bee	12	19.59333333	9
137	Safe by live bee	13	6.413333333	4
137	Safe by live bee	14	4.25	4
137	Safe by live bee	15	33.23	2
137	Safe by live bee	16	-15.76666667	2
137	Safe by live bee	17	-50	1
137	Safe by live bee	18	-18.26	6
138	Safe by live bee	1	-15.10666667	10
138	Safe by live bee	2	-14.68	8
138	Safe by live bee	3	9.453333333	13
138	Safe by live bee	4	0.193333333	11
138	Safe by live bee	5	-2.253333333	13
138	Safe by live bee	6	16.94333333	3
138	Safe by live bee	7	49.29333333	3
138	Safe by live bee	8	19.58333333	6
138	Safe by live bee	9	7.256666667	9
138	Safe by live bee	10	-10.14333333	14
138	Safe by live bee	11	21.77333333	7
138	Safe by live bee	12	50	2
138	Safe by live bee	13	50.00333333	4
138	Safe by live bee	14	6.983333333	7
138	Safe by live bee	15	7.96	12
138	Safe by live bee	16	7.856666667	12
138	Safe by live bee	17	0.9	11
138	Safe by live bee	18	26.45333333	8
139	Safe by live bee	1	0.09	12
139	Safe by live bee	2	-22.04	3
139	Safe by live bee	3	-50	0
139	Safe by live bee	4	-50	0
139	Safe by live bee	5	-9.173333333	2
139	Safe by live bee	6	4.756666667	10
139	Safe by live bee	7	27.82333333	7
139	Safe by live bee	8	-22.5	7
139	Safe by live bee	9	20.65333333	4
139	Safe by live bee	10	43.26333333	5
139	Safe by live bee	11	17.55	8
139	Safe by live bee	12	-4.146666667	5
139	Safe by live bee	13	1.58	6
139	Safe by live bee	14	25.49666667	4
139	Safe by live bee	15	4.743333333	10
139	Safe by live bee	16	-13.65	7
139	Safe by live bee	17	-28.16333333	5
139	Safe by live bee	18	16.05333333	5
140	Safe by live bee	1	-10.02666667	8
140	Safe by live bee	2	-33.45	7
140	Safe by live bee	3	-31.59666667	6
140	Safe by live bee	4	5.966666667	7
140	Safe by live bee	5	-4.61	6
140	Safe by live bee	6	0.973333333	8
140	Safe by live bee	7	-25.63	6
140	Safe by live bee	8	11.47666667	11
140	Safe by live bee	9	7.763333333	10
140	Safe by live bee	10	0.946666667	9
140	Safe by live bee	11	-20.56333333	5
140	Safe by live bee	12	-20.28	4
140	Safe by live bee	13	21.43333333	3
140	Safe by live bee	14	-0.563333333	6
140	Safe by live bee	15	-25.51333333	2
140	Safe by live bee	16	34.12666667	6
140	Safe by live bee	17	-20.00333333	4
140	Safe by live bee	18	-25.49	2
141	Safe by live bee	1	8.99	3
141	Safe by live bee	2	12.01666667	3
141	Safe by live bee	3	-46.17666667	2
141	Safe by live bee	4	24.65	3
141	Safe by live bee	5	-46.12	2
141	Safe by live bee	6	-31.89	4
141	Safe by live bee	7	-50	0
141	Safe by live bee	8	-50	0
141	Safe by live bee	9	-3.753333333	2
141	Safe by live bee	10	-4.326666667	4
141	Safe by live bee	11	50	0
141	Safe by live bee	12	32.70333333	3
141	Safe by live bee	13	-6.92	5
141	Safe by live bee	14	31.53666667	4
141	Safe by live bee	15	49.56666667	1
141	Safe by live bee	16	50	0
141	Safe by live bee	17	50	0
141	Safe by live bee	18	47.53333333	3
142	Safe by live bee	1	-27.72	6
142	Safe by live bee	2	-28.83333333	12
142	Safe by live bee	3	4.09	11
142	Safe by live bee	4	-5.016666667	11
142	Safe by live bee	5	-7.546666667	13
142	Safe by live bee	6	-6.006666667	10
142	Safe by live bee	7	-8.256666667	12
142	Safe by live bee	8	9.236666667	13
142	Safe by live bee	9	0.156666667	13
142	Safe by live bee	10	16.22	17
142	Safe by live bee	11	-11.89666667	11
142	Safe by live bee	12	-18.47333333	12
142	Safe by live bee	13	13.8	18
142	Safe by live bee	14	-2.133333333	26
142	Safe by live bee	15	31.71	6
142	Safe by live bee	16	2.49	14
142	Safe by live bee	17	22.92333333	16
142	Safe by live bee	18	15.22333333	19
143	Safe by live bee	1	0.006666667	10
143	Safe by live bee	2	3.586666667	14
143	Safe by live bee	3	-1.133333333	15
143	Safe by live bee	4	-1.31	12
143	Safe by live bee	5	2.896666667	12
143	Safe by live bee	6	-8.183333333	13
143	Safe by live bee	7	-32.98	5
143	Safe by live bee	8	-50	0
143	Safe by live bee	9	-50	0
143	Safe by live bee	10	27.90666667	11
143	Safe by live bee	11	-16.16333333	2
143	Safe by live bee	12	-12.80666667	4
143	Safe by live bee	13	30.49666667	7
143	Safe by live bee	14	47.87666667	3
143	Safe by live bee	15	26.11	3
143	Safe by live bee	16	40.31333333	5
143	Safe by live bee	17	39.07333333	3
143	Safe by live bee	18	43.83666667	5
144	Safe by live bee	1	5.46	4
144	Safe by live bee	2	-50	0
144	Safe by live bee	3	-50	0
144	Safe by live bee	4	-50	0
144	Safe by live bee	5	-50	0
144	Safe by live bee	6	-50	0
144	Safe by live bee	7	-50	0
144	Safe by live bee	8	-50	0
144	Safe by live bee	9	-20.21	2
144	Safe by live bee	10	-6.71	6
144	Safe by live bee	11	-50	0
144	Safe by live bee	12	-50	0
144	Safe by live bee	13	-50	0
144	Safe by live bee	14	-50	0
144	Safe by live bee	15	-44.10333333	2
144	Safe by live bee	16	-12.83333333	3
144	Safe by live bee	17	-50	0
144	Safe by live bee	18	-39.01333333	4
145	Safe by live bee	1	-20.90666667	8
145	Safe by live bee	2	-4.876666667	12
145	Safe by live bee	3	-11.26333333	8
145	Safe by live bee	4	-19.03333333	10
145	Safe by live bee	5	12.97666667	7
145	Safe by live bee	6	9.513333333	7
145	Safe by live bee	7	-4.213333333	3
145	Safe by live bee	8	46.75333333	5
145	Safe by live bee	9	22.57666667	9
145	Safe by live bee	10	16.72666667	9
145	Safe by live bee	11	41.82	7
145	Safe by live bee	12	0.05	4
145	Safe by live bee	13	22.16333333	4
145	Safe by live bee	14	6.91	10
145	Safe by live bee	15	12.70333333	11
145	Safe by live bee	16	21.86333333	11
145	Safe by live bee	17	5.633333333	9
145	Safe by live bee	18	18.30333333	12
146	Safe by live bee	1	-9.566666667	13
146	Safe by live bee	2	-1.133333333	11
146	Safe by live bee	3	-19.49	11
146	Safe by live bee	4	-3.12	12
146	Safe by live bee	5	-11.42	8
146	Safe by live bee	6	-11.93666667	11
146	Safe by live bee	7	-5.92	10
146	Safe by live bee	8	1.653333333	12
146	Safe by live bee	9	-7.333333333	17
146	Safe by live bee	10	1.15	14
146	Safe by live bee	11	-13.27333333	9
146	Safe by live bee	12	-2.82	12
146	Safe by live bee	13	-7.436666667	10
146	Safe by live bee	14	-1.986666667	14
146	Safe by live bee	15	16.47	18
146	Safe by live bee	16	0.023333333	16
146	Safe by live bee	17	-12.23	15
146	Safe by live bee	18	-26.28333333	12
147	Safe by live bee	1	19.24333333	1
147	Safe by live bee	2	-14.42333333	7
147	Safe by live bee	3	29.37333333	4
147	Safe by live bee	4	50	0
147	Safe by live bee	5	-19.97	5
147	Safe by live bee	6	-46.39666667	3
147	Safe by live bee	7	10.47666667	7
147	Safe by live bee	8	-47.74	1
147	Safe by live bee	9	-50	0
147	Safe by live bee	10	6.776666667	2
147	Safe by live bee	11	50	1
147	Safe by live bee	12	50	1
147	Safe by live bee	13	17.44333333	2
147	Safe by live bee	14	-12.15333333	2
147	Safe by live bee	15	-16.95333333	4
147	Safe by live bee	16	19.67	2
147	Safe by live bee	17	-50	0
147	Safe by live bee	18	-27.33333333	2
148	Safe by live bee	1	15.30333333	13
148	Safe by live bee	2	-8.94	12
148	Safe by live bee	3	13.83333333	14
148	Safe by live bee	4	-1.333333333	7
148	Safe by live bee	5	-7.536666667	11
148	Safe by live bee	6	32.73333333	5
148	Safe by live bee	7	27.36666667	15
148	Safe by live bee	8	-11.63666667	13
148	Safe by live bee	9	20.40333333	13
148	Safe by live bee	10	14.34666667	10
148	Safe by live bee	11	11.10333333	8
148	Safe by live bee	12	42.66	6
148	Safe by live bee	13	25.67	11
148	Safe by live bee	14	18.21	17
148	Safe by live bee	15	6.046666667	11
148	Safe by live bee	16	-24.01	12
148	Safe by live bee	17	27.19666667	7
148	Safe by live bee	18	21.55666667	6
149	Safe by live bee	1	38.83	9
149	Safe by live bee	2	-21.02333333	7
149	Safe by live bee	3	18.11333333	12
149	Safe by live bee	4	31.60333333	7
149	Safe by live bee	5	10.13666667	8
149	Safe by live bee	6	8.636666667	6
149	Safe by live bee	7	-32.08666667	2
149	Safe by live bee	8	6.64	12
149	Safe by live bee	9	17.09666667	13
149	Safe by live bee	10	46.35666667	6
149	Safe by live bee	11	5.703333333	6
149	Safe by live bee	12	23.76333333	9
149	Safe by live bee	13	14.38	8
149	Safe by live bee	14	29.72	5
149	Safe by live bee	15	-9.053333333	8
149	Safe by live bee	16	16.38	8
149	Safe by live bee	17	3.43	10
149	Safe by live bee	18	-4.95	7
150	Safe by live bee	1	20.05333333	7
150	Safe by live bee	2	-1.34	14
150	Safe by live bee	3	17.91	14
150	Safe by live bee	4	-18.10333333	4
150	Safe by live bee	5	-2.306666667	14
150	Safe by live bee	6	-4.27	6
150	Safe by live bee	7	9.54	12
150	Safe by live bee	8	-1.59	9
150	Safe by live bee	9	-7.333333333	12
150	Safe by live bee	10	-5.383333333	15
150	Safe by live bee	11	4.746666667	16
150	Safe by live bee	12	-12.46	12
150	Safe by live bee	13	5.46	14
150	Safe by live bee	14	-10.52333333	16
150	Safe by live bee	15	11.35	16
150	Safe by live bee	16	28.53	15
150	Safe by live bee	17	27.07666667	7
150	Safe by live bee	18	7.33	9
151	Safe by live bee	1	-46.53333333	8
[truncated: 2,825 more rows]
