# Supplementary material for: Conspecific and interspecific stimuli reduce initial performance in an aversive learning task in honey bees (Apis mellifera)
Source: PLoS One. 2020 Feb 25;15(2):e0228161. doi: 10.1371/journal.pone.0228161 (PMC7041878; doi:10.1371/journal.pone.0228161)
Supplement: S1 Ordinal analysis code — (PY) [file pone.0228161.s024.py]

import numpy as np


def randomordinaltest(dataarray, operator, iterations):
    """
    This function conducts an ordinal analysis as described by Dr. James Grice.
    For references and more information on the philosophy, method see:
    http://www.idiogrid.com/OOM
    
    The variable dataarray should be a vertically stacked numpy array.
    Each row of the array represents a within-subject ordered measurement.
    For example, the percent correct response of a subject for a series of 
    trials. Rows must be of the same length.
    
    Specify the comparison operator as a string, for example:
        "<", ">", ">=", "<="
    
    The function performs a pairwise comparison, using the provided operator
    of all data in each row of the provided data array using the ordinaltest
    function. The number of comparisons that evaluate true are compared to the
    total to provide a percent correct classified (PCC) value. The PCC value
    can be considered similar to a measure of model fit. The dataarray is then
    randomized across row and column, and a new randomized PCC value is 
    calculated.This continues for each iteration specified by the user. 
    Finally, the percent of randomized PCC values that are equal to or greater 
    than the original PCC value are counted to determine a c value. The 
    c value, or chance value can be considered similar to a p value, but no 
    distributions or assumptions of data are needed. Grice's Observation 
    Oriented Modeling software provides this technique and many more.
    
    This function requires the numpy library.
    """ 
    
    d = np.array(dataarray)
    shape = d.shape
    
    results = []
    for i in d:
        results.append(ordinaltest(i, operator))
    PCC = np.average(results)
    
    cresults = []
    i = 0
    while i < iterations:
        d = d.ravel()
        np.random.shuffle(d)
        d = d.reshape(shape)
        
        rresults=[]
        for ii in d:
            rresults.append(ordinaltest(ii, operator))
        rPCC = np.average(rresults)

        if rPCC >= PCC:
            cresults.append(1)
        else:
            cresults.append(0)
        i += 1
        
    c = np.average(cresults)
    
    return [PCC, c]        


def ordinaltest(data, operator):
    results = []
        
    i = 0
    while i < len(data):
        ii = i + 1
        while ii < len(data):
            if eval("data[i]" + operator + "data[ii]"):
                results.append(1)
            else:
                results.append(0)
            ii += 1
        i += 1
    return np.average(results)
